# Supplementary material for: Effect of a multi-faceted rapid response system re-design on repeat calling of the rapid response team
Source: PLoS One. 2022 Mar 24;17(3):e0265485. doi: 10.1371/journal.pone.0265485 (PMC8947019; doi:10.1371/journal.pone.0265485)
Supplement: S1 Data — (CSV) [file pone.0265485.s003.csv]

RepCallAdm	CallsPerAdm	Time Period	Phase	Interact	Pre 1	Post 1	Pre 2	Post 2	Pre 3	Post 3	Pre 4	Post 4	Pre 5	Post 5	Age	MaleGenderRate	IndigenousRate	LowSEIFARate	MeanCharlsonScore	NonElectiveRate	MeanAdmLOSdays	CountOfAdm
15.4	1.2	1	0	0	1	0	1	0	1	0	1	0	1	0	71.2	48.7	2.6	89.7	5.2	87.2	15.5	2848
12.8	1.1	2	0	0	2	0	2	0	2	0	2	0	2	0	63.2	51.3	0.0	92.3	4.9	94.9	10.2	2847
16.2	1.2	3	0	0	3	0	3	0	3	0	3	0	3	0	67.7	48.6	0.0	78.4	4.8	94.6	14.2	3003
15.5	1.4	4	0	0	4	0	4	0	4	0	4	0	4	0	71.1	50.0	3.4	84.5	4.9	91.4	10.0	2965
18.4	1.3	5	0	0	5	0	5	0	5	0	5	0	5	0	69.5	42.1	0.0	81.6	4.2	92.1	22.2	2784
20.4	1.3	6	0	0	6	0	6	0	6	0	6	0	6	0	62.7	55.1	2.0	67.3	3.9	91.8	14.9	2785
28.3	1.4	7	0	0	7	0	7	0	7	0	7	0	7	0	72.3	45.7	2.2	84.8	5.1	91.3	22.0	2689
15.8	1.2	8	0	0	8	0	8	0	8	0	8	0	8	0	65.8	42.1	0.0	78.9	4.8	94.7	11.1	2650
15.2	1.2	9	0	0	9	0	9	0	9	0	9	0	9	0	69.2	63.0	0.0	78.3	5.2	87.0	13.0	2990
15.6	1.2	10	0	0	10	0	10	0	10	0	10	0	10	0	67.4	50.0	0.0	75.0	4.3	90.6	14.5	2808
13.9	1.1	11	0	0	11	0	11	0	11	0	11	0	11	0	70.1	47.2	0.0	83.3	5.2	88.9	15.6	2949
8.2	1.1	12	0	0	12	0	12	0	12	0	12	0	12	0	63.6	40.8	0.0	85.7	4.3	85.7	9.7	2920
17.8	1.2	13	0	0	13	0	13	0	13	0	13	0	13	0	68.4	62.2	2.2	77.8	4.5	97.8	15.3	3041
15.7	1.2	14	0	0	14	0	14	0	14	0	14	0	14	0	68.6	35.3	0.0	90.2	5.3	92.2	16.8	2915
13.6	1.3	15	0	0	15	0	15	0	15	0	15	0	15	0	63.3	47.5	0.0	83.1	4.4	98.3	19.0	3008
5.1	1.1	16	0	0	16	0	16	0	16	0	16	0	16	0	71.0	61.5	5.1	76.9	4.9	89.7	15.5	2948
6.7	1.1	17	0	0	17	0	17	0	17	0	17	0	17	0	72.8	70.0	0.0	80.0	5.0	93.3	10.4	2985
16.7	1.2	18	0	0	18	0	18	0	18	0	18	0	18	0	71.5	50.0	0.0	76.7	4.4	93.3	17.3	3070
17.1	1.2	19	0	0	19	0	19	0	19	0	19	0	19	0	70.7	57.1	2.9	71.4	5.3	94.3	12.7	2835
17.2	1.2	20	0	0	20	0	20	0	20	0	20	0	20	0	70.9	55.2	0.0	93.1	6.0	96.6	13.4	2821
12.8	1.2	21	0	0	21	0	21	0	21	0	21	0	21	0	67.7	46.2	5.1	74.4	4.5	97.4	15.1	3229
22.2	1.3	22	0	0	22	0	22	0	22	0	22	0	22	0	70.9	51.1	2.2	73.3	5.2	91.1	11.6	2929
10.3	1.1	23	0	0	23	0	23	0	23	0	23	0	23	0	64.7	48.3	3.4	77.6	4.2	94.8	10.2	3151
8.7	1.1	24	0	0	24	0	24	0	24	0	24	0	24	0	69.2	43.5	0.0	73.9	5.0	93.5	10.2	3155
13.2	1.2	25	0	0	25	0	25	0	25	0	25	0	25	0	63.2	47.2	1.9	79.2	3.9	94.3	10.1	3084
10.5	1.2	26	0	0	26	0	26	0	26	0	26	0	26	0	68.1	60.5	2.6	86.8	4.5	97.4	16.0	3255
15.6	1.2	27	0	0	27	0	27	0	27	0	27	0	27	0	72.9	50.0	3.1	89.1	5.8	95.3	12.9	3351
23.1	1.3	28	0	0	28	0	28	0	28	0	28	0	28	0	71.2	51.3	5.1	84.6	5.1	89.7	10.8	3211
16.3	1.2	29	0	0	29	0	29	0	29	0	29	0	29	0	69.5	62.8	0.0	86.0	4.9	90.7	12.7	3132
8.3	1.1	30	0	0	30	0	30	0	30	0	30	0	30	0	69.2	38.9	2.8	75.0	4.8	97.2	13.7	3013
13.0	1.2	31	0	0	31	0	31	0	31	0	31	0	31	0	69.3	47.8	2.2	80.4	4.7	95.7	12.3	3003
16.4	1.2	32	0	0	32	0	32	0	32	0	32	0	32	0	65.8	47.3	7.3	80.0	4.2	94.5	10.8	2968
12.5	1.1	33	0	0	33	0	33	0	33	0	33	0	33	0	69.8	60.4	2.1	83.3	4.8	87.5	9.9	3229
7.5	1.1	34	0	0	34	0	34	0	34	0	34	0	34	0	68.3	57.5	2.5	75.0	4.7	92.5	9.0	3010
18.5	1.2	35	0	0	35	0	35	0	35	0	35	0	35	0	71.2	44.4	3.7	85.2	5.5	92.6	13.2	3406
17.7	1.2	36	0	0	36	0	36	0	36	0	36	0	36	0	68.0	48.4	3.2	82.3	4.6	93.5	9.3	3123
26.9	1.5	37	0	0	37	0	37	0	37	0	37	0	37	0	69.4	61.2	4.5	82.1	4.9	95.5	13.8	3353
31.5	1.4	38	0	0	38	0	38	0	38	0	38	0	38	0	69.8	61.1	1.9	77.8	4.9	92.6	12.5	3427
22.2	1.3	39	0	0	39	0	39	0	39	0	39	0	39	0	72.0	60.0	0.0	91.1	5.2	97.8	10.7	3297
28.1	1.4	40	0	0	40	0	40	0	40	0	40	0	40	0	62.1	54.4	1.8	70.2	3.9	96.5	10.1	3433
14.8	1.2	41	0	0	41	0	41	0	41	0	41	0	41	0	66.2	53.7	1.9	63.0	4.5	96.3	13.0	3185
16.7	1.2	42	0	0	42	0	42	0	42	0	42	0	42	0	68.9	42.9	4.8	83.3	4.7	100.0	8.4	3217
12.7	1.2	43	0	0	43	0	43	0	43	0	43	0	43	0	71.6	52.7	1.8	74.5	4.8	87.3	11.9	3152
20.4	1.2	44	0	0	44	0	44	0	44	0	44	0	44	0	64.4	51.0	2.0	83.7	4.2	93.9	9.6	3093
25.9	1.3	45	0	0	45	0	45	0	45	0	45	0	45	0	69.8	31.5	3.7	83.3	4.8	92.6	15.7	3369
19.6	1.3	46	0	0	46	0	46	0	46	0	46	0	46	0	68.0	48.2	3.6	87.5	5.0	94.6	12.1	3196
20.3	1.4	47	0	0	47	0	47	0	47	0	47	0	47	0	64.2	42.4	5.1	72.9	3.6	94.9	12.5	3449
24.3	1.3	48	0	0	48	0	48	0	48	0	48	0	48	0	69.4	50.0	0.0	71.6	5.0	97.3	14.9	3270
26.7	1.4	49	0	0	49	0	49	0	49	0	49	0	49	0	69.5	43.0	2.3	84.9	5.1	91.9	12.2	3381
24.6	1.3	50	0	0	50	0	50	0	50	0	50	0	50	0	71.0	47.5	4.9	77.0	5.0	90.2	11.6	3346
15.9	1.3	51	0	0	51	0	51	0	51	0	51	0	51	0	69.3	47.8	1.4	75.4	4.9	95.7	14.4	3421
7.7	1.1	52	0	0	52	0	52	0	52	0	52	0	52	0	73.5	43.1	0.0	75.4	5.5	95.4	12.3	3475
19.3	1.3	53	0	0	53	0	53	0	53	0	53	0	53	0	70.0	52.6	1.8	84.2	5.1	96.5	18.8	3368
19.0	1.2	54	0	0	54	0	54	0	54	0	54	0	54	0	69.0	58.7	0.0	81.0	4.9	96.8	9.5	3293
25.0	1.4	55	0	0	55	0	55	0	55	0	55	0	55	0	71.8	39.3	1.8	71.4	5.1	89.3	14.5	3325
28.6	1.4	56	0	0	56	0	56	0	56	0	56	0	56	0	66.4	50.8	0.0	76.2	4.5	93.7	11.9	3207
18.2	1.3	57	0	0	57	0	57	0	57	0	57	0	57	0	64.3	43.9	3.0	81.8	4.3	87.9	11.6	3505
14.3	1.2	58	0	0	58	0	58	0	58	0	58	0	58	0	68.8	50.0	2.4	69.0	4.5	91.7	9.6	3248
25.8	1.4	59	0	0	59	0	59	0	59	0	59	0	59	0	69.4	48.5	1.5	72.7	4.4	93.9	12.0	3453
15.0	1.2	60	0	0	60	0	60	0	60	0	60	0	60	0	69.0	50.0	1.3	75.0	5.2	92.5	12.5	3443
23.8	1.3	61	1	61	72	-11	84	-23	96	-35	108	-46	120	-59	69.3	53.6	0.0	69.0	5.2	94.0	10.4	3775
14.1	1.2	62	1	62	72	-10	84	-22	96	-34	108	-45	120	-58	69.9	56.5	1.2	70.6	5.3	89.4	10.9	3513
16.3	1.3	63	1	63	72	-9	84	-21	96	-33	108	-44	120	-57	70.7	48.8	1.3	83.8	5.1	95.0	12.2	3465
22.0	1.3	64	1	64	72	-8	84	-20	96	-32	108	-43	120	-56	65.6	51.0	2.0	82.0	4.5	91.0	10.5	3405
26.3	1.3	65	1	65	72	-7	84	-19	96	-31	108	-42	120	-55	65.5	57.9	3.5	64.9	4.0	94.7	10.4	3271
18.5	1.2	66	1	66	72	-6	84	-18	96	-30	108	-41	120	-54	64.7	66.2	7.7	73.8	4.3	90.8	11.2	3440
18.6	1.2	67	1	67	72	-5	84	-17	96	-29	108	-40	120	-53	63.8	49.2	3.4	71.2	4.6	93.2	10.9	3148
25.8	1.4	68	1	68	72	-4	84	-16	96	-28	108	-39	120	-52	68.4	42.4	0.0	75.8	4.6	97.0	11.4	3115
14.0	1.3	69	1	69	72	-3	84	-15	96	-27	108	-38	120	-51	68.8	52.3	2.3	79.1	4.3	94.2	11.2	3523
23.7	1.3	70	1	70	72	-2	84	-14	96	-26	108	-37	120	-50	67.1	47.5	3.4	71.2	4.9	91.5	11.6	3297
25.6	1.3	71	1	71	72	-1	84	-13	96	-25	108	-36	120	-49	68.8	43.6	1.3	75.6	5.1	89.7	11.1	3498
36.8	1.5	72	1	72	72	0	84	-12	96	-24	108	-35	120	-48	63.5	55.9	2.9	76.5	4.3	88.2	10.2	3648
22.7	1.3	73	1	73	72	1	84	-11	96	-23	108	-34	120	-47	66.8	48.2	0.9	77.3	4.9	94.5	10.5	3687
15.9	1.2	74	1	74	72	2	84	-10	96	-22	108	-33	120	-46	66.0	47.6	1.2	69.5	4.2	91.5	11.2	3518
28.4	1.4	75	1	75	72	3	84	-9	96	-21	108	-32	120	-45	66.6	42.0	1.1	85.2	4.5	93.2	10.3	3637
21.2	1.3	76	1	76	72	4	84	-8	96	-20	108	-31	120	-44	63.2	35.3	3.5	78.8	4.0	95.3	12.5	3837
45.4	1.9	77	1	77	72	5	84	-7	96	-19	108	-30	120	-43	64.0	51.5	1.0	75.3	4.2	88.7	9.7	3529
21.8	1.3	78	1	78	72	6	84	-6	96	-18	108	-29	120	-42	68.2	51.3	0.0	67.9	4.0	93.6	9.3	3905
20.6	1.4	79	1	79	72	7	84	-5	96	-17	108	-28	120	-41	64.1	42.3	2.1	73.2	4.3	90.7	8.9	3482
18.9	1.2	80	1	80	72	8	84	-4	96	-16	108	-27	120	-40	62.9	50.0	2.2	73.3	3.8	86.7	6.8	3779
22.7	1.3	81	1	81	72	9	84	-3	96	-15	108	-26	120	-39	68.7	47.3	1.8	69.1	4.8	94.5	10.0	4075
30.0	1.5	82	1	82	72	10	84	-2	96	-14	108	-25	120	-38	66.0	44.0	3.0	73.0	4.2	92.0	11.3	3889
20.9	1.5	83	1	83	72	11	84	-1	96	-13	108	-24	120	-37	68.8	49.1	1.8	62.7	4.7	94.5	10.0	3941
19.7	1.3	84	1	84	72	12	84	0	96	-12	108	-23	120	-36	64.6	40.2	3.9	63.8	4.1	89.0	8.6	4028
17.2	1.3	85	1	85	72	13	84	1	96	-11	108	-22	120	-35	69.4	47.4	2.6	55.2	4.4	96.6	11.4	4024
19.1	1.3	86	1	86	72	14	84	2	96	-10	108	-21	120	-34	65.4	53.0	0.0	58.3	4.0	93.0	11.6	4076
20.5	1.3	87	1	87	72	15	84	3	96	-9	108	-20	120	-33	68.7	50.0	5.4	67.9	4.7	93.8	10.5	4020
18.8	1.3	88	1	88	72	16	84	4	96	-8	108	-19	120	-32	66.7	62.5	0.0	75.0	4.2	100.0	17.1	3922
18.0	1.3	89	1	89	72	17	84	5	96	-7	108	-18	120	-31	68.4	49.5	1.8	65.8	4.4	95.5	10.3	4102
22.5	1.3	90	1	90	72	18	84	6	96	-6	108	-17	120	-30	66.5	49.0	2.0	61.8	4.3	95.1	11.0	4000
23.8	1.3	91	1	91	72	19	84	7	96	-5	108	-16	120	-29	68.4	49.5	1.0	65.3	4.4	93.1	11.0	3837
23.8	1.4	92	1	92	72	20	84	8	96	-4	108	-15	120	-28	69.8	46.5	1.0	71.3	4.3	94.1	13.4	3778
12.7	1.2	93	1	93	72	21	84	9	96	-3	108	-14	120	-27	65.9	45.5	3.6	70.9	4.2	92.7	9.6	4532
25.0	1.3	94	1	94	72	22	84	10	96	-2	108	-13	120	-26	67.4	50.0	1.0	67.7	4.4	97.9	9.9	4060
15.3	1.2	95	1	95	72	23	84	11	96	-1	108	-12	120	-25	70.4	51.0	2.0	64.3	4.7	92.9	11.7	4336
25.6	1.4	96	1	96	72	24	84	12	96	0	108	-11	120	-24	67.0	40.3	3.1	62.8	4.5	90.7	11.3	4322
15.0	1.2	97	1	97	72	25	84	13	96	1	108	-10	120	-23	70.2	46.7	5.8	61.7	4.8	95.8	10.4	4382
24.4	1.4	98	1	98	72	26	84	14	96	2	108	-9	120	-22	67.0	48.8	4.4	69.4	4.4	97.5	13.8	4693
22.3	1.4	99	1	99	72	27	84	15	96	3	108	-8	120	-21	66.3	42.0	3.8	65.6	4.1	99.4	12.1	4470
28.2	1.4	100	1	100	72	28	84	16	96	4	108	-7	120	-20	66.3	50.0	1.8	61.8	4.4	90.9	11.2	4490
25.4	1.4	101	1	101	72	29	84	17	96	5	108	-6	120	-19	71.1	52.2	2.2	64.2	4.9	91.8	9.7	4403
29.6	1.4	102	1	102	72	30	84	18	96	6	108	-5	120	-18	67.4	43.9	4.1	69.4	4.5	90.8	10.8	4090
20.8	1.3	103	1	103	72	31	84	19	96	7	108	-4	120	-17	69.2	58.4	1.0	73.3	4.5	92.1	10.4	4312
20.7	1.3	104	1	104	72	32	84	20	96	8	108	-3	120	-16	67.6	56.0	2.6	77.6	5.0	94.0	8.9	4048
25.4	1.4	105	1	105	72	33	84	21	96	9	108	-2	120	-15	69.7	52.3	0.8	65.4	4.3	86.9	9.7	4312
24.8	1.3	106	1	106	72	34	84	22	96	10	108	-1	120	-14	66.6	45.6	1.6	65.6	4.5	92.8	13.3	4176
23.2	1.4	107	1	107	72	35	84	23	96	11	108	0	120	-13	68.4	50.3	4.6	62.3	4.6	93.4	14.3	4354
26.6	1.4	108	1	108	72	36	84	24	96	12	108	1	120	-12	68.1	49.6	5.0	63.3	4.6	92.8	13.2	4393
22.6	1.3	109	1	109	72	37	84	25	96	13	108	2	120	-11	69.9	54.1	0.0	62.3	5.1	92.5	9.8	4565
24.8	1.4	110	1	110	72	38	84	26	96	14	108	3	120	-10	68.1	50.3	3.4	62.1	4.4	94.5	12.7	4503
21.8	1.3	111	1	111	72	39	84	27	96	15	108	4	120	-9	66.8	43.7	3.5	69.7	4.2	93.7	8.9	4284
19.0	1.2	112	1	112	72	40	84	28	96	16	108	5	120	-8	67.3	51.0	4.8	67.3	4.4	93.2	10.6	4429
29.6	1.4	113	1	113	72	41	84	29	96	17	108	6	120	-7	67.6	52.6	4.4	60.0	4.6	88.9	11.3	4362
20.3	1.3	114	1	114	72	42	84	30	96	18	108	7	120	-6	66.9	54.5	1.6	55.3	4.4	95.9	10.8	4294
23.3	1.3	115	1	115	72	43	84	31	96	19	108	8	120	-5	65.2	49.6	4.7	58.1	4.4	93.0	10.5	4427
22.7	1.4	116	1	116	72	44	84	32	96	20	108	9	120	-4	68.1	43.7	4.2	57.1	4.8	93.3	13.4	4286
22.5	1.3	117	1	117	72	45	84	33	96	21	108	10	120	-3	70.9	57.5	4.2	66.7	5.1	92.5	10.8	4564
23.2	1.3	118	1	118	72	46	84	34	96	22	108	11	120	-2	69.1	49.3	5.1	61.6	4.7	92.8	10.8	4506
22.6	1.3	119	1	119	72	47	84	35	96	23	108	12	120	-1	68.2	39.1	2.3	63.9	4.7	96.2	8.8	4725
27.6	1.5	120	1	120	72	48	84	36	96	24	108	13	120	0	67.2	46.7	4.6	57.9	4.1	94.7	10.0	4428
